# Supplementary material for: Imaging-Based Disease Assessment and Management Recommendations: Impact of Multidisciplinary Sarcoma Tumor Board
Source: Cancers (Basel). 2024 Jul 26;16(15):2674. doi: 10.3390/cancers16152674 (PMC11311895; doi:10.3390/cancers16152674)
Supplement: Supplementary file 1 [file cancers-16-02674-s001.zip]

Archive with 1 entries (1 files):
- cancers-3090731-supplementary.pptx
